# Supplementary material for: DHX9 maintains epithelial homeostasis by restraining R-loop-mediated genomic instability in intestinal stem cells
Source: Nat Commun. 2024 Apr 9;15:3080. doi: 10.1038/s41467-024-47235-2 (PMC11004185; doi:10.1038/s41467-024-47235-2)
Supplement: Supplementary file 4 — Source Data [file 41467_2024_47235_MOESM4_ESM.xlsx]

## Sheet: Fig.1
Fig. 1. Epithelial DHX9 deficiency aggravates DSS- and TNBS-induced colitis
Figure 1A		RawIntDen	Normalized
	Sample1	19407.4	1.14813	Normal
	Sample2	15453	0.914188
	Sample3	17543.6	1.03787
	Sample4	15209.9	0.89981
	Sample5	1628.94	0.0963672	UC
	Sample6	4284.26	0.253454
	Sample7	5328.43	0.315227
	Sample8	6194.91	0.366487
	Sample9	2448.72	0.144865
Figure 1B		RawIntDen	Normalized
	Sample1	98857	0.539217	Normal
	Sample2	280676	1.53095
	Sample3	200611	1.09424
	Sample4	195502	1.06637
	Sample5	141025	0.769224
	Sample6	54050	0.294817	CD
	Sample7	43849	0.239175
	Sample8	70210	0.382962
	Sample9	51211	0.279331
	Sample10	70219	0.383011
	Sample11	32370	0.176563
Figure 1D		Mouse 1	Mouse 2	Mouse 3	Mouse 4	Mouse 5	Mouse 6	Mouse 7	Mouse 8	Mouse 9	Mouse 10
		Dhx9fl/fl	Dhx9fl/fl	Dhx9fl/fl	Dhx9fl/fl	Dhx9fl/fl	Dhx9fl/fl	Dhx9ΔIEC	Dhx9ΔIEC	Dhx9ΔIEC	Dhx9ΔIEC
	Day0	100	100	100	100	100	100	100	100	100	100
	Day1	101.507	102.288	102.873	99.4238	101.858	101.073	98.8383	98.9752	97.4506	102.512
	Day2	102.153	104.316	104.21	100	102.022	101.073	101.452	99.9461	101.353	104.783
	Day3	102.153	102.34	106.637	101.467	104.59	100.322	103.098	103.722	102.289	105.942
	Day4	105.49	104.368	106.637	103.195	107.486	102.468	101.162	105.609	104.995	104.927
	Day5	104.306	104.992	105.696	100.629	104.262	104.614	95.8374	102.211	99.3756	100.386
	Day6	104.575	105.044	103.517	97.5904	101.475	102.039	89.061	95.2535	96.9303	97.8261
	Day7	101.507	99.532	100.793	94.2378	100.874	100.537	77.2507	90.0755	90.999	88.9855
	Day8	94.1335	91.6797	95.889	89.7852	92.4044	96.8348	70.1839	81.6613	82.8304	82.0773
	Day9	94.6717	92.5637	95.6909	90.0472	91.2022	98.927	70.0387	77.7778	81.4256	76.3285
Figure 1E	Colon Length (cm)
		Mouse 1	Mouse 2	Mouse 3	Mouse 4	Mouse 5	Mouse 6	Mouse 7	Mouse 8	Mouse 9	Mouse 10
		Dhx9fl/fl	Dhx9fl/fl	Dhx9fl/fl	Dhx9fl/fl	Dhx9fl/fl	Dhx9fl/fl	Dhx9ΔIEC	Dhx9ΔIEC	Dhx9ΔIEC	Dhx9ΔIEC
		4.9	5.2	6	6	6.1	6.4	4.1	4.2	4.8	4.8
Figure 1F	Histological Score
		Mouse 1	Mouse 2	Mouse 3	Mouse 4	Mouse 5	Mouse 6	Mouse 7	Mouse 8	Mouse 9	Mouse 10
		Dhx9fl/fl	Dhx9fl/fl	Dhx9fl/fl	Dhx9fl/fl	Dhx9fl/fl	Dhx9fl/fl	Dhx9ΔIEC	Dhx9ΔIEC	Dhx9ΔIEC	Dhx9ΔIEC
		9	7	6	6	4	4	12	13	7	10
Figure 1H		Ethanol ctrl					TNBS					TNBS
		Mouse 1	Mouse 2	Mouse 3	Mouse 4	Mouse 5	Mouse 6	Mouse 7	Mouse 8	Mouse 9	Mouse 10	Mouse 11	Mouse 12	Mouse 13
		Dhx9fl/fl	Dhx9fl/fl	Dhx9fl/fl	Dhx9fl/fl	Dhx9fl/fl	Dhx9fl/fl	Dhx9fl/fl	Dhx9fl/fl	Dhx9fl/fl	Dhx9fl/fl	Dhx9ΔIEC	Dhx9ΔIEC	Dhx9ΔIEC
	Day0	100	100	100	100	100	100	100	100	100	100	100	100	100
	Day1	101.24	99.1489	97.3684	100.435	100.862	93.361	91.5663	94.3966	90.4762	89.5197	88.2883	88.0342	94.6188
	Day2	102.066	100.851	98.2456	98.6957	100	97.0954	89.5582	90.9483	93.0736	89.5197	79.2793	80.3419	88.7892
	Day3	102.479	102.979	98.2456	101.304	102.155	97.5104	87.1486	96.5517	96.1039	92.1397	74.3243	79.9145	93.2735
Figure 1I	Colon Length (cm)
		Mouse 1	Mouse 2	Mouse 3	Mouse 4	Mouse 5	Mouse 6	Mouse 7	Mouse 8	Mouse 9	Mouse 10	Mouse 11	Mouse 12	Mouse 13
		Dhx9fl/fl	Dhx9fl/fl	Dhx9fl/fl	Dhx9fl/fl	Dhx9fl/fl	Dhx9fl/fl	Dhx9fl/fl	Dhx9fl/fl	Dhx9fl/fl	Dhx9fl/fl	Dhx9ΔIEC	Dhx9ΔIEC	Dhx9ΔIEC
		Ethanol ctrl					TNBS					TNBS
		7.45	7.4	8.15	7.95	7.85	7.15	6.45	7.1	7.45	6.75	6.35	6.2	5.85
Figure1J
	repetition1			day0	day1	day2	day3	repetition2			day0	day1	day2	day3
		Ethanol control	mouse1	0	1				Ethanol control	mouse1	0	1
			mouse2	0	0	1				mouse2	0	0	0	1
			mouse3	0	0	0	0			mouse3	0	0	0	0
			mouse4	0	0	0	0			mouse4	0	0	0	0
			mouse5	0	0	0	0			mouse5	0	0	0	0
		TNBS-Dhx9fl/fl	mouse1	0	0	0	0		TNBS-Dhx9fl/fl	mouse1	0	0	0	0
			mouse2	0	0	0	0			mouse2	0	0	0	0
			mouse3	0	0	0	0			mouse3	0	0	0	0
			mouse4	0	0	0	0			mouse4	0	0	0	0
			mouse5	0	0	0	0			mouse5	0	0	0	0
		TNBS-Dhx9ΔIEC	mouse1	0	0	0	0		TNBS-Dhx9ΔIEC	mouse1	0	0	0	0
			mouse2	0	0	0	0			mouse2	0	0	0	0
			mouse3	0	0	0	0			mouse3	0	0	0	0
			mouse4	0	0	0	0			mouse4	0	0	0	0
			mouse5	0	0	0	0			mouse5	0	0	0	0
				0:survival	1: death						0:survival	1: death
Figure1K	Histological Score
		Mouse 1	Mouse 2	Mouse 3	Mouse 4	Mouse 5	Mouse 6	Mouse 7	Mouse 8	Mouse 9	Mouse 10	Mouse 11	Mouse 12	Mouse 13
		Dhx9fl/fl	Dhx9fl/fl	Dhx9fl/fl	Dhx9fl/fl	Dhx9fl/fl	Dhx9fl/fl	Dhx9fl/fl	Dhx9fl/fl	Dhx9fl/fl	Dhx9fl/fl	Dhx9ΔIEC	Dhx9ΔIEC	Dhx9ΔIEC
		Ethanol ctrl					TNBS					TNBS
		0	1	0	1	0	4	7	3	3	7	13	12	8

## Sheet: Fig.2
Fig. 2. Ablation of DHX9 results in aberrant ISCs and intestinal secretory cells
Figure 2G	Ki67 positive cell numbers/Crypt
		Dhx9fl/fl
	Colon	20	22	29	17	29	20	36	17	27	30	24	29	33	36	31	30	25	28	31	18	38	23	34	35	25	25	30	33	22	23	25	21
	Iluem	21	23	26	30	39	44	29	23	26	24	19	18	22	17	19	20	26	25	43	23	30	22	27	19	23	31	24	36	16	12	37	22	33
		Dhx9ΔIEC
	Colon	21	11	18	15	26	24	18	18	17	26	28	22	23	17	19	15	10	11	25	20	24	20	17	13	18	25	26	19	20	31	23
	Iluem	19	26	22	21	27	28	25	24	15	23	17	24	16	12	28	18	15	35	25	19	24	27	21	23	19	21	20	19	16	17	22
Figure 2H	Lysozyme positive cell numbers/Crypt
		Dhx9fl/fl
	Iluem	8	12	12	17	15	16	11	9	13	14	10	7	12	9	5	14	7	8	10	11	5	15	4	12	12	11	13	13	12	11
		Dhx9ΔIEC
	Iluem	8	8	10	5	3	7	7	10	6	4	7	9	6	9	7	4	9	8	10	12	6	4	12	11	2	3	1	6	3	3	9	9	7	8
Figure 2I	MUC2 positive cell numbers/Villus
		Dhx9fl/fl
	Colon	30	35	18	25	20	29	21	23	29	21	23	28	27	33	24	14	15	22	21	27	17	18	29	34	12	23	24	27	16	25	23	21	26	29	22
		Dhx9ΔIEC
	Colon	12	17	19	21	9	14	23	25	24	26	11	23	23	17	26	29	21	28	27	16	19	24	27	25	7	23	17	24	19	23	29	21
Figure 2J	MUC2 positive cell numbers/Villus
		Dhx9fl/fl
	Ileum	12	17	17	15	20	14	19	14	18	13	20	17	15	19	21	12	17	15	14	29	12	18	14	13	8	7	9	11	19	22	21
		Dhx9ΔIEC
	Ileum	11	12	6	13	15	7	9	14	10	13	16	7	8	24	8	9	22	11	14	12	13	7	4	16	3	6	10	6	17	8	9	3

## Sheet: Fig.3
Fig. 3. DHX9 deficiency impairs intestinal crypt and organoid formation.
Figure 3B	Dhx9fl/fl	77	69	83	85	79	67	47	57	66	73
	Dhx9ΔIEC	29	19	11	7	25	34	19	10	16	12
Figure 3C				Organoid area		PI+ area		Rel. PI. area. per. org %
		Dhx9fl/fl	Image1	40.44		2.241		5.54154
		Dhx9fl/fl	Image2	49.124		2.484		5.05659
		Dhx9fl/fl	Image3	94.139		4.247		4.51141
		Dhx9fl/fl	Image4	61.801		0.173		0.279931
		Dhx9fl/fl	Image5	63.62		0.692		1.08771
		Dhx9fl/fl	Image6	72.374		0.083		0.114682
		Dhx9fl/fl	Image7	74.927		0.057		0.076074
		Dhx9fl/fl	Image8	50.605		0.158		0.312222
		Dhx9fl/fl	Image9	41.401		0.314		0.758436
		Dhx9fl/fl	Image10	27.077		0.09		0.332385
		Dhx9fl/fl	Image11	41.564		0.057		0.137138
		Dhx9fl/fl	Image12	39.967		0.029		0.0725599
		Dhx9fl/fl	Image13	47.56		1.023		2.15097
		Dhx9fl/fl	Image14	67.837		1.37		2.01955
		Dhx9fl/fl	Image15	63.681		3.963		6.22321
		Dhx9fl/fl	Image16	52.813		0.038		0.071952
		Dhx9ΔIEC	Image1	16.288		8.392		51.5226
		Dhx9ΔIEC	Image2	31.378		10.541		33.5936
		Dhx9ΔIEC	Image3	25.785		9.291		36.0326
		Dhx9ΔIEC	Image4	37.307		0.206		0.552175
		Dhx9ΔIEC	Image5	38.019		6.939		18.2514
		Dhx9ΔIEC	Image6	58.702		3.677		6.26384
		Dhx9ΔIEC	Image7	32.743		3.65		11.1474
		Dhx9ΔIEC	Image8	61.337		2.344		3.82151
		Dhx9ΔIEC	Image9	36.304		9.741		26.8318
		Dhx9ΔIEC	Image10	26.73		0.691		2.58511
		Dhx9ΔIEC	Image11	29.791		12.036		40.4015
		Dhx9ΔIEC	Image12	46.438		2.041		4.39511
		Dhx9ΔIEC	Image13	36.001		8.664		24.066
		Dhx9ΔIEC	Image14	28.875		12.557		43.4874
		Dhx9ΔIEC	Image15	24.675		12.483		50.5897
		Dhx9ΔIEC	Image16	30.627		11.562		37.751
		Dhx9ΔIEC	Image17	17.392		5.389		30.9855
Figure 3D
		Dhx9fl/fl											Dhx9ΔIEC
	2d	1	1	1	1	1	1	1	1	1	1	1	1	1	1	1	1	1	1	1	1	1	1
	4d	4.74947	2.11417	3.73856	3.9018	3.70888	4.59751	3.62517	4.05499	3.24497	3.9323	4.34145	2.5	3.7	3.73856	3.9018	3.70888	1.2	1.5	4.05499	1.1	3.9323	1.7
	6d	6.0203	4.45466	6.62907	5.42428	5.00156	9.01542	5.15091	7.90521	4.82566	7.84282	7.20389	5.1	4.45466	3.2	1.2	2.2	3.5	5.15091	4.4	4.82566	1.3	6.2
Figure3F
		Dhx9fl/fl								Dhx9ΔIEC
	Passage 0	81.8182	70.3704	75	63.6364	72.7273	56.25	66.6667	61.2903	40	30.7692	40.4762	42	28.5714	23.6364	28.3333	39.3939
	Passage 1	86.3636	84.6154	66.6667	92.3077	71.4286	75	84.2105	87.5	65	68	69.2308	79.1667	48.1482	62.963	58.8235	41.0256
	Passage 2	90.4762	84.2105	94.4444	87.5	86.6667	84.2105	83.3333	75	75	86.3636	84	88.8889	80.9524	78.9474	79.1667	93.3333
Figure 3G				Dhx9fl/fl	Dhx9fl/fl	Dhx9fl/fl	Dhx9fl/fl	Dhx9ΔIEC	Dhx9ΔIEC	Dhx9ΔIEC	Dhx9ΔIEC
				1	2	3	4	5	6	7	8
			GAPDH	20.692	19.3359	18.8819	19.0612	17.9358	17.6779	17.7172	18.0705
		Crypt	DHX9	27.0476	25.6232	25.3234	25.3385	21.6554	21.1332	20.917	21.4505
			ΔCT	6.35556	6.2873	6.44153	6.27729	3.71964	3.45532	3.19986	3.38
			GAPDH	9	10	11	12	13	14	15	16
		p1	DHX9	16.3398	16.3313	16.8022	16.5116	16.9899	17.2617	17.4198	17.2998
			ΔCT	21.7614	22.2374	22.5963	22.3357	21.7151	21.5753	21.6887	21.3968
				5.42153	5.90615	5.79416	5.82415	4.72514	4.31352	4.26889	4.09697
				17	18	19	20	21	22	23	24
			GAPDH	17.9056	17.8979	18.7021	18.7229	18.5272	18.5584	18.8946	18.3981
		p2	DHX9	21.9603	22.0979	22.9895	22.5294	22.2637	21.1967	21.1887	21.0602
			ΔCT	4.05467	4.2	4.28739	3.80658	3.73643	2.63829	2.29406	2.6622
				25	26	27	28	29	30	31	32
			GAPDH	19.0765	17.3362	17.6951	17.9084	16.562	17.6283	17.2087	17.8287
		p3	DHX9	22.7639	22.8262	22.2611	22.3616	21.2913	21.4713	21.3097	21.5941
			ΔCT	3.68742	5.48997	4.56599	4.45327	4.72925	3.84303	4.101	3.7654
			2-ΔCT
				Dhx9fl/fl	Dhx9fl/fl	Dhx9fl/fl	Dhx9fl/fl	Dhx9ΔIEC	Dhx9ΔIEC	Dhx9ΔIEC	Dhx9ΔIEC
		Crypts		0.0759063	0.0911689	0.108829	0.0960546	0.012212	0.0128036	0.0115055	0.0128928
		Passage 1		0.0378086	0.0502924	0.0518724	0.0584371	0.0233322	0.0166752	0.0180212	0.0176504
		Passage 2		0.0750277	0.160618	0.203901	0.157979	0.0601757	0.0544093	0.0512113	0.0714668
		Passage 3		0.0377011	0.0696841	0.058274	0.073536	0.0776205	0.0222513	0.0422182	0.045649
			Normalization
		Crypts		0.816287	0.980418	1.17034	1.03296	0.131326	0.137689	0.123729	0.138648
		Passage 1		0.76223	1.01391	1.04576	1.17811	0.470383	0.336176	0.363311	0.355837
		Passage 2		0.502256	1.07522	1.36497	1.05755	0.402833	0.364231	0.342823	0.478418
		Passage 3		0.630465	1.16531	0.974502	1.22972	1.29803	0.372103	0.706004	0.763377

## Sheet: Fig.4
Fig. 4. DHX9 deficiency in Lgr5+ stem cells decreases the number of ISCs and enhances DSS-induced colitis.
Figure 4B		Control					Tamoxifen
		Sample1	Sample2	Sample3	Sample4	Sample5	Sample6	Sample7	Sample8	Sample9	Sample10
	Total crypts	158	132	166	84	138	148	176	124	118	126
	EGFP+ Crypts	40	44	76	26	54	32	32	30	20	16
	EGFP+ Crypts%	25.3165	33.3333	45.7831	30.9524	39.1304	21.6216	18.1818	24.1935	16.9492	12.6984
	EGFP+ Crypt Cells
Figure 4C	Control		Tamoxifen
	Mouse 1	22.5	Mouse 1	17.9
	Mouse 2	24.5	Mouse 2	21.2
	Mouse 3	22	Mouse 3	18.2
	Mouse 4	25.1	Mouse 4	15
	Mouse 5	21.9	Mouse 5	17.8
	Mouse 6	24.8	Mouse 6	18.9
Figure4D	EGFP+ organoid
	EtOH	Og Numbers	EGFP+ Og	Percentage	4-OH	Og Numbers	EGFP+ Og	Percentage
	Sample1	32	16	50	Sample9	21	3	14.2857
	Sample2	29	10	34.4828	Sample10	22	5	22.7273
	Sample3	27	11	40.7407	Sample11	27	8	29.6296
	Sample4	36	14	38.8889	Sample12	31	6	19.3548
	Sample5	26	15	57.6923	Sample13	39	3	7.69231
	Sample6	45	30	66.6667	Sample14	43	13	30.2326
	Sample7	23	17	73.913	Sample15	27	6	22.2222
	Sample8	21	9	42.8571	Sample16	35	5	14.2857
Figure4E	EGFP+ organoid Cells					DAPI+organoid Cells
	EtOH		4-OH			EtOH		4-OH
	Mouse 1	16.3	Mouse 6	3.26		Mouse 1	41	Mouse 6	63.3
	Mouse 2	12.6	Mouse 7	2.01		Mouse 2	41.7	Mouse 7	67.3
	Mouse 3	10.4	Mouse 8	2.31		Mouse 3	45.3	Mouse 8	66.1
	Mouse 4	13.5	Mouse 9	2.79		Mouse 4	43.8	Mouse 9	72.2
	Mouse 5	10.3				Mouse 5	47.5
Figure 4G		Mouse 1	Mouse 2	Mouse 3	Mouse 4	Mouse 5	Mouse 6	Mouse 7	Mouse 8
		Dhx9fl/fl			Dhx9iΔISC
	Day0	100	100	100	100	100	100	100	100
	Day1	102.932	100	101.629	101.01	102.527	102.344	102.034	100
	Day2	102.606	98.0198	100.326	101.347	101.444	102.344	100	99.6528
	Day3	102.28	98.3498	99.3485	100.673	99.639	100.391	99.661	99.6528
	Day4	99.6743	93.7294	97.7199	96.633	94.9458	100.781	98.3051	94.4444
	Day5	94.4625	89.4389	95.114	89.5623	91.6968	94.5313	90.1695	87.8472
	Day6	87.2964	84.8185	86.9707	85.5219	83.0325	84.375	80.339	77.0833
	Day7	83.7134	81.8482	83.7134	82.4916	78.7004	80.8594	74.9153	72.9167
	Day8	85.6678	84.4884	85.6678	80.8081	78.7004	78.9063	70.5085	72.2222
	Day9	93.4853	90.429	92.5081	87.8788	80.5054	79.6875	66.4407	70.1389
Figrue 4H	Colon length (cm)
	Mouse 1	Mouse 2	Mouse 3		Mouse 4	Mouse 5	Mouse 6	Mouse 7	Mouse 8
	Dhx9fl/fl	Dhx9fl/fl	Dhx9fl/fl		Dhx9iΔISC	Dhx9iΔISC	Dhx9iΔISC	Dhx9iΔISC	Dhx9iΔISC
	5.95	5.96	5.82		5.81	5.1	4.81	4.82	4.85
Figure 4I	Histological Score
	Mouse 1	Mouse 2	Mouse 3		Mouse 4	Mouse 5	Mouse 6	Mouse 7	Mouse 8
	Dhx9fl/fl	Dhx9fl/fl	Dhx9fl/fl		Dhx9iΔISC	Dhx9iΔISC	Dhx9iΔISC	Dhx9iΔISC	Dhx9iΔISC
	5	7	4		9	8	10	11	9

## Sheet: Fig.5
Fig. 5. DHX9 deficiency leads to R-loop accumulation and genomic Instability.
Figure 5A
Figure 5B	γH2AX positive cell numbers/ crypt
	Dhx9fl/fl
	8	1	4	3	6	7	11	10	6	3	7	2	13	6	4	1	3	3	9	2
	Dhx9ΔIEC
	9	14	13	19	11	8	4	23	17	25	18	16	15	12	8	19	14	13	7	4
Figure 5C	Relative tail moment
	Dhx9fl/fl
	0.46	0.51	0.44	0.57	0.57	0.71	0.58	0.46	0.28	0.27	0.36	0.45	0.37
	Dhx9ΔIEC
	0.81	0.82	0.54	0.91	0.7	0.81	0.37	0.67	0.73	0.61	0.73	0.45	0.62	0.69	0.42	0.3
Figure 5D
Figure 5E		Dhx9fl/fl			Dhx9ΔIEC
	200 ng	210.578	214.675	217.278	209.747	205.888	212.164
	100 ng	95.056	100.525	114.264	134.942	131.258	138.747
	50 ng	34.758	43.228	66.228	101.667	108.77	104.676
	25 ng	15.654	16.903	18.918	53.436	57.133	56.329
	12.5 ng	8.175	8.097	12.577	28.514	22.667	20.726
Figure 5G	Nuclear S9.6 foci per cells
	siNC	siDHX9	DOX+siNC	DOX+siDHX9
	26	142	13	30
	38	119	22	8
	24	112	6	14
	55	87	3	16
	34	33	6	43
	43	42	7	23
	16	39	19	17
	22	79	21	10
	51	69	41	25
	21	92	12	26
	11	134	13	29
	17	109	5	11
	5	92	9	37
	15	87	15	3
	7	67	33	12
	8	44	23	21
	27	69	19	29
	33	52	11	13
	34	88	6	18
	59	73	9	27
	17	129	19	12
	23	103	26	16
	14	86	15	9
		97	19	3
		132	11	2
		87		8
		76		16
Figure 5H	Body weight
		Dhx9fl/flApcmin/+			Dhx9ΔIECApcmin/+
	week	mouse1	mouse2	mouse3	mouse4	mouse5	mouse6
	1	7.1	7.56	7.81	7.88	7.74	7.12
	2	9.24	10.19	10.66	10.47	9.69	10.73
	3	15.9	17.58	18	17.33	16.02	17.79
	4	20.5	22.1	21.88	21.39	20.87	22.14
	5	21.7	23.92	23.6	23.39	22.19	23.03
	6	22.6	25.56	25.2	25.06	24.62	25.73
	7	23.25	26.18	26.15	25.74	25.59	26.07
	8	24.19	27.2	26.8	26.4	26.16	26.78
	9	24.98	28.03	28.13	27.56	27.74	28.18
	10	26.1	29.4	28.68	28.08	28.19	28.77
	11	26.42	29.9	29.6	28.67	28.66	29.14
	12	27.52	30.21	30.05	29.88	28.97	29.74
	13	28.85	30.86	30.57	29.58	29.26	30.12
	14	29.1	31.1	31.2	29.1	29.43	30.88
	15	28.88	32	31.43	28.88	29.63	30.24
	16	29.3	31.7	32	28.61	29.56	30.29
Figure 5I	Dhx9fl/flApcmin/+			Dhx9ΔIECApcmin/+
	mouse1	mouse2	mouse3	mouse4	mouse5	mouse6
	0.0807	0.072	0.081	0.1302	0.1244	0.1021
Figure 5J	Number of tumors
	mouse1	mouse2	mouse3	mouse4	mouse5	mouse6	mouse7	mouse8	mouse9	mouse10	mouse11
	Dhx9fl/flApcmin/+						Dhx9ΔIECApcmin/+
D	3	1	5	7	5	7	16	12	12	10	15
J	1	2	4	7	5	5	10	14	10	8	14
I	7	8	5	5	4	6	24	14	14	10	12
C	2	2	0	1	0	0	2	2	1	2	0

## Sheet: Fig.6
Fig. 6. DHX9 deficiency promotes cGAS-STING dependent inflammation.
Figure 6D		Mouse 1	Mouse 2	Mouse 3	Mouse 4		Mouse 5	Mouse 6	Mouse 7	Mouse 8	Mouse 9	Mouse 10
		Dhx9fl/fl	Dhx9fl/fl	Dhx9fl/fl	Dhx9fl/fl		Dhx9ΔIEC	Dhx9ΔIEC	Dhx9ΔIEC	Dhx9ΔIEC	Dhx9ΔIEC	Dhx9ΔIEC
	CD11b+	43.3	41.6	38.9	31.5		42.4	56.1	51.3	51.6	50.6	55.1
	CD11b+Ly6c+	5.64	5.81	4.5	4.68		8.91	12.4	9.06	9.61	8.04	9.36
	CD11b+Ly6g+	3.45	3.19	4.13	2.85		18.6	27.6	17.6	18.5	17.1	14.4
Figure 6E		Sample1	Sample2	Sample3	Sample4	Sample5	Sample6	Sample7	Sample8	Sample9	Sample10	Sample11	Sample12	Sample13	Sample14	Sample15	Sample16	Sample17	Sample18	Sample19	Sample20	Sample21	Sample22	Sample23	Sample24
Ct		Dhx9fl/fl						Dhx9ΔIEC						Sting ko Dhx9ΔIEC						Sting ko
	GAPDH	20.6221	22.0365	21.5476	21.3537	20.7199	21.9093	20.7891	20.2164	20.1806	20.7953	19.8341	20.3952	22.0785	22.3233	22.15	21.2902	22.5174	21.633	19.5072	19.4394	20.1911	20.2918	19.5775	19.7693
	ISG15	25.0809	25.8797	25.1665	25.5227	25.1695	25.4859	21.8121	21.9918	21.6455	22.4537	22.0608	22.0477	26.1772	26.5087	25.7067	24.9919	26.7884	25.4854	25.2058	25.8386	25.3364	25.7199	24.6827	24.7311
	Oasl2	25.3017	26.0724	26.0333	26.042	25.7369	25.9859	23.3703	23.317	22.9352	23.376	22.8126	23.2975	26.6687	27.1262	26.3532	25.2695	27.1042	25.9148	25.299	25.8234	25.5782	25.6171	25.194	25.0856
	ifit1	26.5958	28.9585	27.8203	27.4007	27.6805	28.2947	24.2671	24.0224	23.664	24.57	24.3401	23.3641	28.4775	28.6389	27.8069	26.6403	29.4114	26.9283	27.0767	27.2951	27.05	27.2594	26.6026	26.9106
	cxcl10	27.6241	29.2106	28.5282	28.1989	28.3354	29.7193	26.7952	26.3212	26.7767	26.7339	26.2447	25.7024	29.3266	29.93	28.2659	27.5799	30.009	28.3075	27.216	29.0367	29.3346	30.1	29.111	29.0154
	il-18	24.4026	25.4311	25.378	25.9717	25.2948	25.5156	23.551	23.9375	22.9844	24.131	23.2954	23.4907	26.1373	26.5627	25.8204	25.2127	26.3839	25.438	25.0403	25.4034	26.8957	26.3493	25.9659	26.1177
	tnfaip2	30.048	30.7885	30.664	30.0014	30.6013	30.8298	28.8232	28.8589	28.3159	29.5645	28.4946	28.8279	31.0698	31.2403	31.1128	30.1257	32.0386	30.9433	29.3393	31.073	31.2209	30.3762	30.1214	29.4222
ΔCt				Dhx9fl/fl						Dhx9ΔIEC						Sting ko Dhx9ΔIEC						Sting ko
	ISG15	4.45876	3.84317	3.61889	4.169	4.44965	3.57656	1.02297	1.77545	1.46487	1.65842	2.22675	1.65247	4.09866	4.18545	3.55669	3.70172	4.271	3.85241	5.69859	6.39921	5.14535	5.42809	5.10517	4.96178
	Oasl2	4.67956	4.03584	4.48566	4.68826	5.01701	4.07655	2.58124	3.10058	2.75454	2.58069	2.97847	2.90229	4.59014	4.80298	4.20325	3.97934	4.58683	4.28184	5.79175	6.38405	5.38708	5.32534	5.61649	5.31627
	ifit1	5.9737	6.92202	6.27265	6.04698	6.96059	6.38538	3.47796	3.80606	3.48342	3.77471	4.50601	2.9689	6.399	6.31563	5.65686	5.35018	6.89409	5.29536	7.5695	7.85567	6.85885	6.96767	7.02508	7.14134
	cxcl10	7.00195	7.17412	6.98054	6.8452	7.61547	7.80991	6.0061	6.10479	6.59612	5.93862	6.41056	5.30721	7.24802	7.60679	6.11591	6.28973	7.49165	6.67458	7.7088	9.59728	9.14345	9.80823	9.53351	9.24605
	il-18	3.78045	3.3946	3.8304	4.618	4.57493	3.60626	2.76187	3.72111	2.80379	3.33567	3.46135	3.09548	4.05877	4.23948	3.67044	3.92251	3.86655	3.80504	5.53309	5.96397	6.70461	6.05756	6.38839	6.34838
	tnfaip2	9.42585	8.75195	9.11639	8.64775	9.88138	8.92045	8.03416	8.64254	8.13524	8.76919	8.66052	8.43267	8.99131	8.91709	8.96278	8.83555	9.52121	9.31036	9.83206	11.6336	11.0298	10.0845	10.5439	9.65287
2-ΔCT				Dhx9fl/fl						Dhx9ΔIEC						Sting ko Dhx9ΔIEC						Sting ko
	Isg15	0.045476	0.069677	0.081396	0.055591	0.045764	0.08382	0.492104	0.292104	0.362267	0.316785	0.21364	0.31809	0.058369	0.054961	0.084983	0.076855	0.051796	0.069232	0.019255	0.011848	0.028255	0.023226	0.029053	0.032089
	Oasl2	0.039022	0.060966	0.044636	0.038788	0.030884	0.05927	0.167097	0.116582	0.148184	0.167161	0.126879	0.13376	0.041517	0.035823	0.054287	0.063401	0.041613	0.051409	0.018051	0.011973	0.023896	0.024941	0.020383	0.025098
	Ifit1	0.015912	0.008246	0.012934	0.015124	0.008029	0.011962	0.089749	0.071493	0.08941	0.073063	0.044011	0.12772	0.01185	0.012555	0.019821	0.024515	0.008408	0.025465	0.005264	0.004317	0.008615	0.00799	0.007678	0.007083
	Cxcl10	0.007802	0.006924	0.007919	0.008697	0.005099	0.004456	0.015559	0.01453	0.010336	0.016304	0.011755	0.02526	0.006579	0.00513	0.014419	0.012782	0.005556	0.009789	0.00478	0.001291	0.001768	0.001115	0.001349	0.001647
	il-18	0.072773	0.095088	0.070297	0.040723	0.041957	0.082112	0.147433	0.075829	0.14321	0.099052	0.090789	0.11699	0.060005	0.052941	0.078539	0.065949	0.068557	0.071543	0.021596	0.01602	0.009588	0.015014	0.011937	0.012273
	Tnfaip2	0.001454	0.00232	0.001802	0.002493	0.00106	0.002064	0.003815	0.002502	0.003557	0.002292	0.002471	0.00289	0.001965	0.002069	0.002004	0.002189	0.001361	0.001575	0.001097	0.000315	0.000478	0.000921	0.00067	0.001242
Figure 6G		mouse1	mouse2	mouse3	mouse4	mouse5	mouse6	mouse7	mouse8	mouse9	mouse10	mouse11	mouse12	mouse13	mouse14	mouse15	mouse16	mouse17		mouse18	mouse19	mouse20	mouse21	mouse22	mouse23
		Dhx9fl/fl						Dhx9ΔIEC						Dhx9ΔIECSting-/-						Sting-/-
	Day0	100	100	100	100	100	100	100	100	100	100	100	100	100	100	100	100	100		100	100	100	100	100	100
	Day1	101.74	101.87	99.535	100	101.81	99.1189	102.765	101.395	102.304	101.778	101.843	100.905	100.877	101.896	98.7342	99.0741	96.3964		99.5413	99.5327	99.5516	101.333	103.524	101.754
	Day2	103.04	97.196	102.33	100.93	101.36	99.1189	104.147	101.395	101.843	102.667	102.765	103.62	102.193	102.844	102.532	100.926	103.153		101.376	100	99.5516	100.889	103.524	100
	Day3	100	99.533	101.4	100.47	101.81	100	103.687	102.326	101.843	102.222	102.304	100.453	100.439	101.896	101.266	102.315	102.252		102.294	102.804	101.345	100.444	99.5595	100.877
	Day4	97.391	95.327	100	102.34	102.26	98.6784	97.235	98.6047	103.687	99.1111	101.382	98.6425	100.877	104.265	99.5781	100.926	99.0991		103.67	102.336	100.448	101.333	100	102.632
	Day5	94.783	91.121	97.209	98.598	100.9	96.0352	91.7051	90.2326	100.922	95.5556	95.8525	96.8326	96.4912	101.896	94.0928	98.1482	97.7477		100.917	100.467	97.7579	99.5556	98.2379	96.0526
	Day6	92.174	87.383	96.279	95.794	98.19	93.3921	83.871	83.7209	97.235	92	86.1751	87.7828	91.2281	96.2085	89.0295	93.0556	92.3423		99.0826	93.4579	91.4798	96.4444	94.2731	92.9825
	Day7	89.13	86.916	92.093	91.121	92.308	91.63	76.4977	75.3488	86.6359	83.5556	78.8018	82.3529	83.3333	87.6777	83.5443	86.5741	84.2342		89.9083	90.6542	87.444	88.4444	88.9868	86.8421
	Day8	89.565	92.991	88.372	89.252	91.403	88.9868	74.1936	73.9535	81.106	76.4444	75.576	79.638	78.5088	83.8863	78.481	82.8704	78.3784		87.6147	88.785	84.7534	87.1111	83.2599	84.2105
	Day9	87.826	94.86	86.047	94.393	86.425	89.4273	70.9677	71.1628	79.2627	72	73.2719	75.5656	76.3158	81.5166	76.3713	80.5556	76.1261		85.7798	86.9159	86.0987	90.6667	79.7357	82.0175
	Day10	91.304	93.925	89.767	95.327	85.52	91.63	72.8111	70.2326	82.4885	70.6667	71.4286	73.7557	75.8772	83.4123	77.6371	79.1667	77.4775		88.9908	86.4486	87.444	92.8889	78.8546	84.6491
Figure 6H	Colon length (cm)
		mouse1	mouse2	mouse3	mouse4	mouse5	mouse6	mouse7	mouse8	mouse9	mouse10	mouse11	mouse12	mouse13	mouse14	mouse15	mouse16	mouse17		mouse18	mouse19	mouse20	mouse21	mouse22	mouse23
		Dhx9fl/fl						Dhx9ΔIEC						Dhx9ΔIECSting-/-						Sting-/-
		6.4	6	6.5	6.7	6.8	7.7	4.4	4.3	4.8	5.1	4.9	4.8	5.4	5.6	5.8	5.5	5.7		5.4	6.6	5.8	6.7	6	6.4
Figure 6I	Histological score
		mouse1	mouse2	mouse3	mouse4	mouse5	mouse6	mouse7	mouse8	mouse9	mouse10	mouse11	mouse12	mouse13	mouse14	mouse15	mouse16	mouse17		mouse18	mouse19	mouse20	mouse21	mouse22	mouse23
		Dhx9fl/fl						Dhx9ΔIEC						Dhx9ΔIECSting-/-						Sting-/-
		6	5	7	4	5	6	11	12	12	8	9	11	9	7	10	8	8		7	8	5	6	6	7

## Sheet: Fig.S1
Figure S1A	HC	IHC Score	UC	IHC Score	CD	IHC Score
	Sample1	8	Sample11	6	Sample21	5
	Sample2	6	Sample12	6	Sample22	4
	Sample3	7	Sample13	5	Sample23	3
	Sample4	5	Sample14	4	Sample24	4
	Sample5	4	Sample15	5	Sample25	5
	Sample6	6	Sample16	6	Sample26	6
	Sample7	7	Sample17	3	Sample27	5
	Sample8	7	Sample18	4	Sample28	4
	Sample9	9	Sample19	7	Sample29	5
	Sample10	6	Sample20	3	Sample30	4
Figure S1B
			HC
			Sample1	Sample2	Sample3	Sample4	Sample5	Sample6	Sample7	Sample8
	CT	Gapdh	18.0035	17.6106	18.7462	18.3177	19.5987	17.1779	17.9359	17.2658
	CT	Dhx9	24.2095	23.549	23.9782	22.3228	24.3509	24.0738	24.3945	23.2657
	ΔCt		6.206	5.93833	5.23207	4.00514	4.75215	6.89592	6.45855	5.99992
	2-ΔCT		0.0135459	0.0163073	0.0266066	0.0622778	0.0371075	0.00839692	0.0113705	0.0156258
			UC
			Sample1	Sample2	Sample3	Sample4	Sample5	Sample6	Sample7	Sample8	Sample9	Sample10
	CT	Gapdh	19.0725	18.8062	19.2029	19.2567	19.2925	17.3114	19.9349	19.0819	19.2288	20.8578
	CT	Dhx9	24.8471	26.0806	25.7148	25.0073	24.8214	22.1323	26.6092	22.774	25.2444	25.5614
	ΔCt		5.77461	7.27441	6.51184	5.7506	5.52881	4.82089	6.67426	3.69214	6.0156	4.70352
	2-ΔCT		0.0182671	0.00645929	0.0109583	0.0185736	0.0216603	0.0353807	0.00979147	0.0773671	0.015457	0.0383795
			HC
			Sample1	Sample2	Sample3	Sample4	Sample5	Sample6	Sample7	Sample8	Sample9	Sample10
	CT	Gapdh	23.9499	24.3279	24.2702	24.8421	24.9021	22.3973	23.9899	25.2774	24.2514	21.7831
	CT	Dhx9	31.1936	32.2122	31.6081	31.315	31.933	28.796	31.0823	32.655	30.2223	29.0135
	ΔCt		7.24367	7.8843	7.33793	6.47294	7.03092	6.39872	7.09237	7.3776	5.97096	7.23048
	2-ΔCT		0.00659839	0.00423244	0.00618106	0.0112577	0.00764682	0.0118521	0.00732799	0.00601343	0.0159427	0.00665898
			CD
			Sample1	Sample2	Sample3	Sample4	Sample5	Sample6	Sample7	Sample8	Sample9	Sample10	Sample11	Sample12	Sample13	Sample14	Sample15	Sample16	Sample17	Sample18	Sample19
	CT	Gapdh	24.6229	25.0712	24.7751	20.123	25.0518	24.7878	25.2952	23.9889	25.526	25.345	24.0228	25.4549	22.5209	25.0164	25.4984	22.5281	25.0229	24.2931	25.3292
	CT	Dhx9	30.8339	31.4704	33.2275	25.8193	32.2229	32.0799	32.1822	29.2705	31.9745	31.5827	29.9129	32.471	33.7262	31.2529	32.1671	27.883	33.051	30.7836	32.3707
	ΔCt		6.21095	6.39923	8.45241	5.69634	7.17112	7.29216	6.88704	5.28166	6.44852	6.23776	5.89005	7.01604	11.2053	6.23649	6.66874	5.35484	8.02808	6.49045	7.04149
	2-ΔCT		0.0134995	0.0118478	0.00285477	0.0192856	0.00693867	0.0063803	0.0084488	0.0257076	0.0114499	0.013251	0.0168623	0.00772611	0.000423502	0.0132626	0.00982901	0.0244361	0.00383096	0.0111219	0.00759105
Figure S1 C to F

## Sheet: Fig.S2
Figure S2B
Figure S2C				2-ΔΔCT
		Dhx9fl/fl	Sample1	0.010579
			Sample2	0.011988
			Sample3	0.018319
			Sample4	0.016094
			Sample5	0.010755
		Dhx9ΔIEC	Sample6	0.00285
			Sample7	0.002577
			Sample8	0.001109
			Sample9	0.003437
			Sample10	0.002066
Figure S2D	Dhx9fl/fl							Dhx9ΔIEC
	Mouse wt-1	Mouse wt-2	Mouse wt-3	Mouse wt-4	Mouse wt-5	Mouse wt-6	Mouse wt-7	Mouse ko1	Mouse ko2	Mouse ko3	Mouse ko4	Mouse ko5
	19	19.4	18.8	18	19.1	18.8	18.6	17.6	18.8	18.1	18.6	18.2
Figure S2E	Dhx9fl/fl				Dhx9ΔIEC
	Mouse wt-1	Mouse wt-2	Mouse wt-3	Mouse wt-4	Mouse ko-1	Mouse ko-2	Mouse ko-3	Mouse ko-4
	8.2	7.9	8.1	8.3	8.1	7.7	8	8.6

## Sheet: Fig.S3
Figure S3	2-ΔΔCT	Dhx9f/f					Dhx9ΔIEC
		Sample1	Sample2	Sample3	Sample4	Sample5	Sample6	Sample7	Sample8	Sample9	Sample10
	lgr5	0.000576	0.000972	0.000835	0.000929	0.000615	8.79e-05	0.000155	5.28e-05	4.72e-05	9.75e-05
	olfm4	0.00194	0.001247	0.002043	0.00295	0.003386	0.000557	0.000445	0.000558	0.000536	0.000525
	Ang4	0.270921	0.26343	0.92868	1.47808	2.04211	0.02702	0.027212	0.029016	0.029023	0.009013
	Ddea22	0.153914	0.137672	0.13939	0.149297	0.188461	0.036557	0.057838	0.061652	0.056473	0.046873
	Muc2	0.184485	0.174361	0.253085	0.295051	0.304906	0.123164	0.179684	0.124569	0.099139	0.157897
	Chga	0.005114	0.00442	0.004877	0.005756	0.005859	0.001384	0.001328	0.001432	0.001597	0.000943

## Sheet: Fig.S5
FigureS5A	TUNEL+
			Count	Total Area	Average Size	%Area	Mean	IntDen	2 mm	1mm
	Sample1	Dhx9ΔIEC	283	4336	15.322	0.106	255	3907	283	141.5
	Sample2	Dhx9ΔIEC	224	3506	15.652	0.086	255	3991.2	224	112
	Sample3	Dhx9ΔIEC	429	7704	17.958	0.188	255	4579.3	429	214.5
	Sample4	Dhx9ΔIEC	244	3395	13.914	0.083	255	3548.05	244	122
	Sample5	Dhx9ΔIEC	155	3192	20.594	0.078	255	5251.35	155	77.5
	Sample6	Dhx9ΔIEC	340	3970	11.676	0.097	255	2977.5	340	170
	Sample7	Dhx9ΔIEC	318	5292	16.642	0.129	255	4243.59	318	159
	Sample8	Dhx9ΔIEC	275	4445	16.164	0.109	255	4121.73	275	137.5
	Sample9	Dhx9fl/fl	138	2478	17.957	0.061	255	4578.91	69	34.5
	Sample10	Dhx9fl/fl	156	2889	18.519	0.071	255	4722.4	78	39
	Sample11	Dhx9fl/fl	63	959	15.222	0.023	255	3881.67	31.5	15.75
	Sample12	Dhx9fl/fl	50	881	17.62	0.022	255	4493.1	25	12.5
	Sample13	Dhx9fl/fl	87	1896	21.793	0.046	255	5557.24	43.5	21.75
	Sample14	Dhx9fl/fl	98	1333	13.602	0.033	255	3468.52	49	24.5
	Sample15	Dhx9fl/fl	67	965	14.403	0.024	255	3672.76	33.5	16.75
	Sample16	Dhx9fl/fl	36	1238	34.389	0.03	255	8769.17	18	9
Figure S5B	CL-Caspase3+
			Count	Total Area	Average Size	%Area	Mean	IntDen	2 mm	1mm
	Sample1	Dhx9ΔIEC	47	1046	22.255	0.027	255	5675.11	47	23.5
	Sample2	Dhx9ΔIEC	42	1041	24.786	0.027	255	6320.36	42	21
	Sample3	Dhx9ΔIEC	33	860	26.061	0.022	255	6645.45	33	16.5
	Sample4	Dhx9ΔIEC	34	1070	31.471	0.028	255	8025	34	17
	Sample5	Dhx9ΔIEC	69	2297	33.29	0.06	255	8488.91	69	34.5
	Sample6	Dhx9ΔIEC	44	900	20.455	0.024	255	5215.91	44	22
	Sample7	Dhx9ΔIEC	40	939	23.475	0.025	255	5986.12	40	20
	Sample8	Dhx9ΔIEC	36	1081	30.028	0.028	255	7657.08	36	18
	Sample9	Dhx9fl/fl	16	660	41.25	0.017	255	10518.8	16	8
	Sample10	Dhx9fl/fl	29	1024	35.31	0.027	255	9004.14	29	14.5
	Sample11	Dhx9fl/fl	25	598	23.92	0.016	255	6099.6	25	12.5
	Sample12	Dhx9fl/fl	29	719	24.793	0.019	255	6322.24	29	14.5
	Sample13	Dhx9fl/fl	21	800	38.095	0.021	255	9714.29	21	10.5
	Sample14	Dhx9fl/fl	15	594	39.6	0.016	255	10098	15	7.5
	Sample15	Dhx9fl/fl	16	598	37.375	0.016	255	9530.62	16	8
	Sample16	Dhx9fl/fl	25	762	30.48	0.02	255	7772.4	25	12.5

[truncated: 14 more sheets: Fig.S7, Fig.S8, Fig.S9, Fig.S10, Fig.S11, Fig.S12, Fig.S13, Fig.S14, Fig.S15, Fig.S17, Fig.S18, Fig.S19, Fig.S20, Fig.S21]
